# Supplementary material for: A Nutritional Strategy Based on Multiple Components for Glycemic Control in Type 2 Diabetes: A Multicenter Randomized Controlled Clinical Trial
Source: Nutrients. 2024 Nov 10;16(22):3849. doi: 10.3390/nu16223849 (PMC11597113; doi:10.3390/nu16223849)
Supplement: Supplementary file 1 [file nutrients-16-03849-s001.zip]

Archive with 1 entries (1 files):
- nutrients-3291867-supplementary.pdf
